# Supplementary material for: Telmisartan versus metformin in downregulating myostatin gene expression and enhancing insulin sensitivity in the skeletal muscles of type 2 diabetic rat model
Source: Front Pharmacol. 2023 Jul 28;14:1228525. doi: 10.3389/fphar.2023.1228525 (PMC10416801; doi:10.3389/fphar.2023.1228525)
Supplement: Supplementary file 2 [file Table1.XLSX]

## Sheet: Sheet1
ONEWAY VAR00002 VAR00003 VAR00004 VAR00005 VAR00006 VAR00007 VAR00008 VAR00009 VAR00010 VAR00011
VAR00012 VAR00013 VAR00014 VAR00015 VAR00016 VAR00017 VAR00018 VAR00020 VAR00019 BY Groups
/MISSING ANALYSIS
/POSTHOC=BONFERRONI ALPHA(0.05).
Oneway
ANOVA
		Sum of Squares	df	Mean Square	F	Sig.
Serum Insulin (Elisa)	Between Groups	7.275	3	2.425	24.423	0
	Within Groups	1.787	18	0.099
	Total	9.062	21
Serum TNFα (Elisa)	Between Groups	19880.3	3	6626.78	77.9279	1.51215e-11
	Within Groups	1785.78	21	85.0373
	Total	21666.1	24
Serum IL-10 (Elisa)	Between Groups	57344.7	3	19114.9	104.592	8.68245e-13
	Within Groups	3837.88	21	182.756
	Total	61182.6	24
Serum IL-6 (Elisa)	Between Groups	14572.1	3	4857.37	34.0863	2.95849e-08
	Within Groups	2992.55	21	142.502
	Total	17564.6	24
Insulin Receptor Gene Expression (PCR (Tissue)	Between Groups	1.45147	3	0.483823	86.9468	2.0823e-08
	Within Groups	0.066775	12	0.00556458
	Total	1.51824	15
IRS-1 Gene Expression (PCR (Tissue)	Between Groups	1.02377	3	0.341256	23.0741	2.85014e-05
	Within Groups	0.177475	12	0.0147896
	Total	1.20124	15
IRS-3 Gene Expression (PCR (Tissue)	Between Groups	1.02107	3	0.340356	58.4094	1.97626e-07
	Within Groups	0.069925	12	0.00582708
	Total	1.09099	15
Myostatin Gene Expressiom (PCR (Tissue)	Between Groups	66.5166	3	22.1722	40.4296	1.50014e-06
	Within Groups	6.58098	12	0.548415
	Total	73.0976	15
MDA (Tissue Colorimetry)	Between Groups	23076.2	3	7692.08	58.2012	2.39618e-10
	Within Groups	2775.43	21	132.164
	Total	25851.7	24
GSH (Tissue Colorimetry)	Between Groups	21797.3	3	7265.77	111.644	4.57092e-13
	Within Groups	1366.67	21	65.0797
	Total	23164	24
SOD (Tissue Colorimetry)	Between Groups	410.617	3	136.872	26.7478	2.28785e-07
	Within Groups	107.46	21	5.11715
	Total	518.077	24
Fasting Oral Glucose Tolerance test (mg/dl)	Between Groups	59901.3	3	19967.1	45.6115	2.24975e-09
	Within Groups	9193.06	21	437.765
	Total	69094.4	24
Oral Glucose Tolerance test 30 Minutes (mg/dl)	Between Groups	234471	3	78157.1	12.9878	5.12664e-05
	Within Groups	126373	21	6017.75
	Total	360844	24
Oral Glucose Tolerance test 60 Minutes (mg/dl)	Between Groups	168341	3	56113.7	8.0471	0.00103414
	Within Groups	139463	20	6973.16
	Total	307804	23
Oral Glucose Tolerance test 90 Minutes (mg/dl)	Between Groups	155273	3	51757.7	16.2459	4.1052e-05
	Within Groups	50974.4	16	3185.9
	Total	206248	19
Oral Glucose Tolerance test 120 Minutes (mg/dl)	Between Groups	180292	3	60097.5	19.4846	1.36566e-05
	Within Groups	49349.7	16	3084.36
	Total	229642	19
Muscle Glucose Uptake (mg/dl)	Between Groups	487663	3	162554	25.2695	3.64203e-07
	Within Groups	135090	21	6432.83
	Total	622753	24
area percentage of NFkB	Between Groups	2120.56	3	706.854	16.5466	2.05659e-05
	Within Groups	768.94	18	42.7189
	Total	2889.5	21
area percentage of collagen fibera	Between Groups	1244.77	3	414.922	27.3866	6.30824e-07
	Within Groups	272.71	18	15.1505
	Total	1517.47	21
Post Hoc Tests
Multiple Comparisons
Bonferroni
Dependent Variable			Mean Difference (I-J)	Std. Error	Sig.	95% Confidence Interval
						Lower Bound	Upper Bound
Serum Insulin (Elisa)	Healthy Control	Diabetic	-1.59800-*	0.19929	0	-2.1884	-1.0076
		Telmisartan	-0.313	0.1908	0.71	-0.8783	0.2523
		Metformin	-0.58300-*	0.1908	0.041	-1.1483	-0.0177
	Diabetic	Healthy Control	1.59800*	0.19929	0	1.0076	2.1884
		Telmisartan	1.28500*	0.1908	0	0.7197	1.8503
		Metformin	1.01500*	0.1908	0	0.4497	1.5803
	Telmisartan	Healthy Control	0.313	0.1908	0.71	-0.2523	0.8783
		Diabetic	-1.28500-*	0.1908	0	-1.8503	-0.7197
		Metformin	-0.27	0.18192	0.93	-0.809	0.269
	Metformin	Healthy Control	0.58300*	0.1908	0.041	0.0177	1.1483
		Diabetic	-1.01500-*	0.1908	0	-1.5803	-0.4497
		Telmisartan	0.27	0.18192	0.93	-0.269	0.809
Serum TNFα (Elisa)	Healthy Control	Diabetic	-80.56000-*	5.58394	1.36464e-11	-96.8209	-64.2991
		Telmisartan	-26.83143-*	5.3996	0.00038681	-42.5555	-11.1073
		Metformin	-23.71714-*	5.3996	0.00152549	-39.4412	-7.99305
	Diabetic	Healthy Control	80.56000*	5.58394	1.36464e-11	64.2991	96.8209
		Telmisartan	53.72857*	5.13041	5.14746e-09	38.7884	68.6688
		Metformin	56.84286*	5.13041	1.87546e-09	41.9027	71.783
	Telmisartan	Healthy Control	26.83143*	5.3996	0.00038681	11.1073	42.5555
		Diabetic	-53.72857-*	5.13041	5.14746e-09	-68.6688	-38.7884
		Metformin	3.11429	4.92914	1	-11.2398	17.4683
	Metformin	Healthy Control	23.71714*	5.3996	0.00152549	7.99305	39.4412
		Diabetic	-56.84286-*	5.13041	1.87546e-09	-71.783	-41.9027
		Telmisartan	-3.11429	4.92914	1	-17.4683	11.2398
Serum IL-10 (Elisa)	Healthy Control	Diabetic	129.99667*	8.186	2.13851e-12	106.158	153.835
		Telmisartan	36.75143*	7.91576	0.000839201	13.7001	59.8028
		Metformin	22.3657	7.91576	0.0608004	-0.685656	45.4171
	Diabetic	Healthy Control	-129.99667-*	8.186	2.13851e-12	-153.835	-106.158
		Telmisartan	-93.24524-*	7.52113	2.3888e-10	-115.147	-71.3431
		Metformin	-107.63095-*	7.52113	1.59405e-11	-129.533	-85.7288
	Telmisartan	Healthy Control	-36.75143-*	7.91576	0.000839201	-59.8028	-13.7001
		Diabetic	93.24524*	7.52113	2.3888e-10	71.3431	115.147
		Metformin	-14.3857	7.22607	0.35804	-35.4286	6.65721
	Metformin	Healthy Control	-22.3657	7.91576	0.0608004	-45.4171	0.685656
		Diabetic	107.63095*	7.52113	1.59405e-11	85.7288	129.533
		Telmisartan	14.3857	7.22607	0.35804	-6.65721	35.4286
Serum IL-6 (Elisa)	Healthy Control	Diabetic	-68.83000-*	7.22847	2.72114e-08	-89.8799	-47.7801
		Telmisartan	-20.3514	6.98984	0.0500583	-40.7064	0.00358973
		Metformin	-22.09429-*	6.98984	0.0282689	-42.4493	-1.73927
	Diabetic	Healthy Control	68.83000*	7.22847	2.72114e-08	47.7801	89.8799
		Telmisartan	48.47857*	6.64137	2.07869e-06	29.1383	67.8188
		Metformin	46.73571*	6.64137	3.62155e-06	27.3955	66.076
	Telmisartan	Healthy Control	20.3514	6.98984	0.0500583	-0.00358973	40.7064
		Diabetic	-48.47857-*	6.64137	2.07869e-06	-67.8188	-29.1383
		Metformin	-1.74286	6.38082	1	-20.3244	16.8386
	Metformin	Healthy Control	22.09429*	6.98984	0.0282689	1.73927	42.4493
		Diabetic	-46.73571-*	6.64137	3.62155e-06	-66.076	-27.3955
		Telmisartan	1.74286	6.38082	1	-16.8386	20.3244
Insulin Receptor Gene Expression (PCR (Tissue)	Healthy Control	Diabetic	0.81500*	0.0527474	1.66105e-08	0.648704	0.981296
		Telmisartan	0.29500*	0.0527474	0.000704985	0.128704	0.461296
		Metformin	0.19750*	0.0527474	0.0168008	0.0312042	0.363796
	Diabetic	Healthy Control	-0.81500-*	0.0527474	1.66105e-08	-0.981296	-0.648704
		Telmisartan	-0.52000-*	0.0527474	2.5065e-06	-0.686296	-0.353704
		Metformin	-0.61750-*	0.0527474	3.82074e-07	-0.783796	-0.451204
	Telmisartan	Healthy Control	-0.29500-*	0.0527474	0.000704985	-0.461296	-0.128704
		Diabetic	0.52000*	0.0527474	2.5065e-06	0.353704	0.686296
		Metformin	-0.0975	0.0527474	0.535923	-0.263796	0.0687958
	Metformin	Healthy Control	-0.19750-*	0.0527474	0.0168008	-0.363796	-0.0312042
		Diabetic	0.61750*	0.0527474	3.82074e-07	0.451204	0.783796
		Telmisartan	0.0975	0.0527474	0.535923	-0.0687958	0.263796
IRS-1 Gene Expression (PCR (Tissue)	Healthy Control	Diabetic	0.69000*	0.085993	2.18802e-05	0.418892	0.961108
		Telmisartan	0.25	0.085993	0.0788936	-0.0211084	0.521108
		Metformin	0.1875	0.085993	0.299143	-0.0836084	0.458608
	Diabetic	Healthy Control	-0.69000-*	0.085993	2.18802e-05	-0.961108	-0.418892
		Telmisartan	-0.44000-*	0.085993	0.00152789	-0.711108	-0.168892
		Metformin	-0.50250-*	0.085993	0.000475057	-0.773608	-0.231392
	Telmisartan	Healthy Control	-0.25	0.085993	0.0788936	-0.521108	0.0211084
		Diabetic	0.44000*	0.085993	0.00152789	0.168892	0.711108
		Metformin	-0.0625	0.085993	1	-0.333608	0.208608
	Metformin	Healthy Control	-0.1875	0.085993	0.299143	-0.458608	0.0836084
		Diabetic	0.50250*	0.085993	0.000475057	0.231392	0.773608
		Telmisartan	0.0625	0.085993	1	-0.208608	0.333608
IRS-3 Gene Expression (PCR (Tissue)	Healthy Control	Diabetic	0.71250*	0.0539772	9.96454e-08	0.542327	0.882673
		Telmisartan	0.31000*	0.0539772	0.000555736	0.139827	0.480173
		Metformin	0.34500*	0.0539772	0.000206707	0.174827	0.515173
	Diabetic	Healthy Control	-0.71250-*	0.0539772	9.96454e-08	-0.882673	-0.542327
		Telmisartan	-0.40250-*	0.0539772	4.59875e-05	-0.572673	-0.232327
		Metformin	-0.36750-*	0.0539772	0.000112811	-0.537673	-0.197327
	Telmisartan	Healthy Control	-0.31000-*	0.0539772	0.000555736	-0.480173	-0.139827
		Diabetic	0.40250*	0.0539772	4.59875e-05	0.232327	0.572673
		Metformin	0.035	0.0539772	1	-0.135173	0.205173
	Metformin	Healthy Control	-0.34500-*	0.0539772	0.000206707	-0.515173	-0.174827
		Diabetic	0.36750*	0.0539772	0.000112811	0.197327	0.537673
		Telmisartan	-0.035	0.0539772	1	-0.205173	0.135173
Myostatin Gene Expressiom (PCR (Tissue)	Healthy Control	Diabetic	-5.46500-*	0.523648	1.35185e-06	-7.1159	-3.8141
		Telmisartan	-1.1375	0.523648	0.303539	-2.7884	0.513395
		Metformin	-2.19500-*	0.523648	0.00750066	-3.8459	-0.544105
	Diabetic	Healthy Control	5.46500*	0.523648	1.35185e-06	3.8141	7.1159
		Telmisartan	4.32750*	0.523648	1.6152e-05	2.6766	5.9784
		Metformin	3.27000*	0.523648	0.000257321	1.6191	4.9209
	Telmisartan	Healthy Control	1.1375	0.523648	0.303539	-0.513395	2.7884
		Diabetic	-4.32750-*	0.523648	1.6152e-05	-5.9784	-2.6766
		Metformin	-1.0575	0.523648	0.398069	-2.7084	0.593395
	Metformin	Healthy Control	2.19500*	0.523648	0.00750066	0.544105	3.8459
		Diabetic	-3.27000-*	0.523648	0.000257321	-4.9209	-1.6191
		Telmisartan	1.0575	0.523648	0.398069	-0.593395	2.7084
MDA (Tissue Colorimetry)	Healthy Control	Diabetic	-76.23000-*	6.96132	2.31685e-09	-96.502	-55.958
		Telmisartan	-27.45143-*	6.73151	0.0032349	-47.0542	-7.8487
		Metformin	-0.522857	6.73151	1	-20.1256	19.0799
	Diabetic	Healthy Control	76.23000*	6.96132	2.31685e-09	55.958	96.502
		Telmisartan	48.77857*	6.39592	1.05423e-06	30.1531	67.404
		Metformin	75.70714*	6.39592	5.62183e-10	57.0817	94.3326
	Telmisartan	Healthy Control	27.45143*	6.73151	0.0032349	7.8487	47.0542
		Diabetic	-48.77857-*	6.39592	1.05423e-06	-67.404	-30.1531
		Metformin	26.92857*	6.145	0.00156313	9.03381	44.8233
	Metformin	Healthy Control	0.522857	6.73151	1	-19.0799	20.1256
		Diabetic	-75.70714-*	6.39592	5.62183e-10	-94.3326	-57.0817
		Telmisartan	-26.92857-*	6.145	0.00156313	-44.8233	-9.03381
GSH (Tissue Colorimetry)	Healthy Control	Diabetic	73.84333*	4.88493	5.55985e-12	59.618	88.0687
		Telmisartan	18.06000*	4.72367	0.00594279	4.30427	31.8157
		Metformin	0.731429	4.72367	1	-13.0243	14.4872
	Diabetic	Healthy Control	-73.84333-*	4.88493	5.55985e-12	-88.0687	-59.618
		Telmisartan	-55.78333-*	4.48818	2.27982e-10	-68.8533	-42.7134
		Metformin	-73.11190-*	4.48818	1.30192e-12	-86.1819	-60.0419
	Telmisartan	Healthy Control	-18.06000-*	4.72367	0.00594279	-31.8157	-4.30427
		Diabetic	55.78333*	4.48818	2.27982e-10	42.7134	68.8533
		Metformin	-17.32857-*	4.3121	0.00372891	-29.8858	-4.77137
	Metformin	Healthy Control	-0.731429	4.72367	1	-14.4872	13.0243
		Diabetic	73.11190*	4.48818	1.30192e-12	60.0419	86.1819
		Telmisartan	17.32857*	4.3121	0.00372891	4.77137	29.8858
SOD (Tissue Colorimetry)	Healthy Control	Diabetic	11.83333*	1.36978	1.41103e-07	7.84443	15.8222
		Telmisartan	4.55143*	1.32456	0.0148688	0.694204	8.40865
		Metformin	4.09429*	1.32456	0.033215	0.237061	7.95151
	Diabetic	Healthy Control	-11.83333-*	1.36978	1.41103e-07	-15.8222	-7.84443
		Telmisartan	-7.28190-*	1.25852	5.77145e-05	-10.9468	-3.61698
		Metformin	-7.73905-*	1.25852	2.53232e-05	-11.404	-4.07412
	Telmisartan	Healthy Control	-4.55143-*	1.32456	0.0148688	-8.40865	-0.694204
		Diabetic	7.28190*	1.25852	5.77145e-05	3.61698	10.9468
		Metformin	-0.457143	1.20915	1	-3.97829	3.06401
	Metformin	Healthy Control	-4.09429-*	1.32456	0.033215	-7.95151	-0.237061
		Diabetic	7.73905*	1.25852	2.53232e-05	4.07412	11.404
		Telmisartan	0.457143	1.20915	1	-3.06401	3.97829
Fasting Oral Glucose Tolerance test (mg/dl)	Healthy Control	Diabetic	-125.03333-*	12.6694	1.46387e-08	-161.928	-88.139
		Telmisartan	-17.8143	12.2512	0.964228	-53.4907	17.8621
		Metformin	-12.9571	12.2512	1	-48.6336	22.7193
	Diabetic	Healthy Control	125.03333*	12.6694	1.46387e-08	88.139	161.928
		Telmisartan	107.21905*	11.6404	4.80486e-08	73.3212	141.117
		Metformin	112.07619*	11.6404	2.2474e-08	78.1784	145.974
	Telmisartan	Healthy Control	17.8143	12.2512	0.964228	-17.8621	53.4907
		Diabetic	-107.21905-*	11.6404	4.80486e-08	-141.117	-73.3212
		Metformin	4.85714	11.1837	1	-27.7108	37.4251
	Metformin	Healthy Control	12.9571	12.2512	1	-22.7193	48.6336
		Diabetic	-112.07619-*	11.6404	2.2474e-08	-145.974	-78.1784
		Telmisartan	-4.85714	11.1837	1	-37.4251	27.7108
Oral Glucose Tolerance test 30 Minutes (mg/dl)	Healthy Control	Diabetic	-273.13000-*	46.9735	5.40746e-05	-409.921	-136.339
		Telmisartan	-100.837	45.4228	0.22537	-233.112	31.4379
		Metformin	-65.5514	45.4228	0.982398	-197.826	66.7236
	Diabetic	Healthy Control	273.13000*	46.9735	5.40746e-05	136.339	409.921
		Telmisartan	172.29286*	43.1583	0.00397241	46.6122	297.973
		Metformin	207.57857*	43.1583	0.000564314	81.898	333.259
	Telmisartan	Healthy Control	100.837	45.4228	0.22537	-31.4379	233.112
		Diabetic	-172.29286-*	43.1583	0.00397241	-297.973	-46.6122
		Metformin	35.2857	41.4651	1	-85.4643	156.036
	Metformin	Healthy Control	65.5514	45.4228	0.982398	-66.7236	197.826
		Diabetic	-207.57857-*	43.1583	0.000564314	-333.259	-81.898
		Telmisartan	-35.2857	41.4651	1	-156.036	85.4643
Oral Glucose Tolerance test 60 Minutes (mg/dl)	Healthy Control	Diabetic	-242.13000-*	50.5651	0.000671699	-390.14	-94.12
		Telmisartan	-88.6657	48.8958	0.508872	-231.789	54.4581
		Metformin	-105.88	50.5651	0.295263	-253.89	42.13
	Diabetic	Healthy Control	242.13000*	50.5651	0.000671699	94.12	390.14
		Telmisartan	153.46429*	46.4581	0.0212973	17.4758	289.453
		Metformin	136.25	48.2119	0.0626218	-4.87195	277.372
	Telmisartan	Healthy Control	88.6657	48.8958	0.508872	-54.4581	231.789
		Diabetic	-153.46429-*	46.4581	0.0212973	-289.453	-17.4758
		Metformin	-17.2143	46.4581	1	-153.203	118.774
	Metformin	Healthy Control	105.88	50.5651	0.295263	-42.13	253.89
		Diabetic	-136.25	48.2119	0.0626218	-277.372	4.87195
		Telmisartan	17.2143	46.4581	1	-118.774	153.203
Oral Glucose Tolerance test 90 Minutes (mg/dl)	Healthy Control	Diabetic	-219.08000-*	34.1784	5.18036e-05	-321.9	-116.26
		Telmisartan	-57.48	35.6982	0.761467	-164.872	49.912
		Metformin	-41.08	37.8636	1	-154.986	72.8264
	Diabetic	Healthy Control	219.08000*	34.1784	5.18036e-05	116.26	321.9
		Telmisartan	161.60000*	34.1784	0.00136421	58.78	264.42
		Metformin	178.00000*	36.4343	0.000989897	68.3935	287.607
	Telmisartan	Healthy Control	57.48	35.6982	0.761467	-49.912	164.872
		Diabetic	-161.60000-*	34.1784	0.00136421	-264.42	-58.78
		Metformin	16.4	37.8636	1	-97.5064	130.306
	Metformin	Healthy Control	41.08	37.8636	1	-72.8264	154.986
		Diabetic	-178.00000-*	36.4343	0.000989897	-287.607	-68.3935
		Telmisartan	-16.4	37.8636	1	-130.306	97.5064
Oral Glucose Tolerance test 120 Minutes (mg/dl)	Healthy Control	Diabetic	-239.39000-*	33.6293	1.4617e-05	-340.558	-138.222
		Telmisartan	-61.94	35.1247	0.581469	-167.607	43.7267
		Metformin	-59.74	37.2553	0.770238	-171.817	52.3365
	Diabetic	Healthy Control	239.39000*	33.6293	1.4617e-05	138.222	340.558
		Telmisartan	177.45000*	33.6293	0.000451444	76.2818	278.618
		Metformin	179.65000*	35.849	0.000767516	71.8043	287.496
	Telmisartan	Healthy Control	61.94	35.1247	0.581469	-43.7267	167.607
		Diabetic	-177.45000-*	33.6293	0.000451444	-278.618	-76.2818
		Metformin	2.2	37.2553	1	-109.877	114.277
	Metformin	Healthy Control	59.74	37.2553	0.770238	-52.3365	171.817
		Diabetic	-179.65000-*	35.849	0.000767516	-287.496	-71.8043
		Telmisartan	-2.2	37.2553	1	-114.277	109.877
Muscle Glucose Uptake (mg/dl)	Healthy Control	Diabetic	400.16667*	48.5665	3.06898e-07	258.737	541.596
		Telmisartan	154.70000*	46.9632	0.0207443	17.9391	291.461
		Metformin	111.843	46.9632	0.160687	-24.918	248.604
	Diabetic	Healthy Control	-400.16667-*	48.5665	3.06898e-07	-541.596	-258.737
		Telmisartan	-245.46667-*	44.6219	0.000111292	-375.41	-115.524
		Metformin	-288.32381-*	44.6219	1.26336e-05	-418.267	-158.381
	Telmisartan	Healthy Control	-154.70000-*	46.9632	0.0207443	-291.461	-17.9391
		Diabetic	245.46667*	44.6219	0.000111292	115.524	375.41
		Metformin	-42.8571	42.8713	1	-167.702	81.9879
	Metformin	Healthy Control	-111.843	46.9632	0.160687	-248.604	24.918
		Diabetic	288.32381*	44.6219	1.26336e-05	158.381	418.267
		Telmisartan	42.8571	42.8713	1	-81.9879	167.702
area percentage of NFkB	Healthy Control	Diabetic	-26.34000-*	3.95773	1.81757e-05	-38.0657	-14.6143
		Telmisartan	-7.25667	3.95773	0.499871	-18.9824	4.46903
		Metformin	-14.74000-*	4.13371	0.0132538	-26.9871	-2.49291
	Diabetic	Healthy Control	26.34000*	3.95773	1.81757e-05	14.6143	38.0657
		Telmisartan	19.08333*	3.77354	0.000492332	7.90332	30.2633
		Metformin	11.6	3.95773	0.0535622	-0.125693	23.3257
	Telmisartan	Healthy Control	7.25667	3.95773	0.499871	-4.46903	18.9824
		Diabetic	-19.08333-*	3.77354	0.000492332	-30.2633	-7.90332
		Metformin	-7.48333	3.95773	0.449143	-19.209	4.24236
	Metformin	Healthy Control	14.74000*	4.13371	0.0132538	2.49291	26.9871
		Diabetic	-11.6	3.95773	0.0535622	-23.3257	0.125693
		Telmisartan	7.48333	3.95773	0.449143	-4.24236	19.209
area percentage of collagen fibera	Healthy Control	Diabetic	-21.01333-*	2.35695	3.04037e-07	-27.9963	-14.0303
		Telmisartan	-8.26333-*	2.35695	0.0151391	-15.2463	-1.28033
		Metformin	-9.88000-*	2.46175	0.00489077	-17.1735	-2.58649
	Diabetic	Healthy Control	21.01333*	2.35695	3.04037e-07	14.0303	27.9963
		Telmisartan	12.75000*	2.24726	0.000132848	6.09196	19.408
		Metformin	11.13333*	2.35695	0.00101671	4.15033	18.1163
	Telmisartan	Healthy Control	8.26333*	2.35695	0.0151391	1.28033	15.2463
		Diabetic	-12.75000-*	2.24726	0.000132848	-19.408	-6.09196
		Metformin	-1.61667	2.35695	1	-8.59967	5.36634
	Metformin	Healthy Control	9.88000*	2.46175	0.00489077	2.58649	17.1735
		Diabetic	-11.13333-*	2.35695	0.00101671	-18.1163	-4.15033
		Telmisartan	1.61667	2.35695	1	-5.36634	8.59967
*. The mean difference is significant at the 0.05 level.
